# Supplementary material for: Phylogenetic analysis and development of molecular markers for five medicinal Alpinia species based on complete plastome sequences
Source: BMC Plant Biol. 2021 Sep 22;21:431. doi: 10.1186/s12870-021-03204-1 (PMC8456601; doi:10.1186/s12870-021-03204-1)
Supplement: Supplementary file 2 — Additional file 2: Table S1. Base composition in the plastomes of four Alpinia species. Table S2. List of genes annotated in the plastome of A. galanga. Numbers in parentheses represented the repetition of genes. Superscript T: trans-splicing gene. Table S3. List of genes annotated in the plastome of A. nigra. Numbers in parentheses represented the repetition of genes. Superscript T: trans-splicing gene. Table S4. List of genes annotated in the plastome of A. officinarum. Numbers in parentheses represented the repetition of genes. Superscript T: trans-splicing gene. Table S5. List of genes annotated in the plastome of A. oxyphylla. Numbers in parentheses represented the repetition of genes. Superscript T: trans-splicing gene. Table S6. The length of introns and exons for the splitting genes in the plastome of A. galanga. The gene rps12 was a trans-splicing gene. Table S7. The length of introns and exons for the splitting genes in the plastome of A. nigra. The gene rps12 was a trans-splicing gene. Table S8. The length of introns and exons for the splitting genes in the plastome of A. officinarum. The gene rps12 was a trans-splicing gene. Table S9. The length of introns and exons for the splitting genes in the plastome of A. oxyphylla. The gene rps12 was a trans-splicing gene. Table S10. SSR identified in the plastome of A.galanga. P1 = Mononucleotide; P2 = Di nucleotide; P3 = Tri nucleotide; P4 = Tetra nucleotide; P5 = Penta nucleotide; 6 = Hexa nucleotide repeats and c = Compound repeat microsatellites. Table S11. SSR identified in the plastome of A.nigra. P1 = Mononucleotide; P2 = Di nucleotide; P3 = Tri nucleotide; P4 = Tetra nucleotide; P5 = Penta nucleotide; 6 = Hexa nucleotide repeats and c = Compound repeat microsatellites. Table S12. SSR identified in the plastome of A. officinarum. P1 = Mononucleotide; P2 = Di nucleotide; P3 = Tri nucleotide; P4 = Tetra nucleotide; P5 = Penta nucleotide; 6 = Hexa nucleotide repeats and c = Compound repeat microsatellites. Ta [file 12870_2021_3204_MOESM2_ESM.xlsx]

## Sheet: Table S1
Table S1 Base composition in the plastomes of four Alpinia species.
Regions		Species	T/U (%)	C (%)	A (%)	G (%)	Length (bp)
LSC		A. galanga	33.79	17.32	32.32	16.56	87701
		A. nigra	33.86	17.18	32.54	16.43	88969
		A. officinarum	32.34	16.5	33.83	17.33	87267
		A. oxyphylla	33.84	17.33	32.33	16.5	87293
SSC		A. galanga	35.27	15.63	34.91	14.19	17907
		A. nigra	34.21	15.7	36	14.08	15421
		A. officinarum	34.41	15.64	35.92	14.03	15349
		A. oxyphylla	35.54	14.03	34.84	15.58	16177
IRa		A. galanga	28.88	20.29	29	21.83	27491
		A. nigra	28.77	19.84	30.1	21.29	29952
		A. officinarum	30.05	21.31	28.77	19.87	29762
		A. oxyphylla	28.81	20.02	29.67	21.5	28962
IRb		A. galanga	29.02	21.82	28.87	20.29	27491
		A. nigra	30.12	21.27	28.78	19.83	29952
		A. officinarum	30.05	21.31	28.77	19.87	29762
		A. oxyphylla	29.67	21.5	28.81	20.02	28962
Total		A. galanga	32.31	18.41	31.46	17.83	160590
		A. nigra	32.28	18.27	31.74	17.71	164294
		A. officinarum	32.34	16.5	33.83	17.33	162140
		A. oxyphylla	32.36	18.23	31.47	17.94	161394
CDS	Overa all	A. galanga	31.69	17.23	31.18	19.9	80895
		A. nigra	31.64	17.16	31.45	19.75	84327
		A. officinarum	31.61	17.15	31.52	19.73	83223
		A. oxyphylla	31.65	17.17	31.4	19.78	82419
	1st position	A. galanga	24.04	18.23	31.19	26.54	26965
		A. nigra	24.1	18.31	31.32	26.28	28109
		A. officinarum	23.98	18.24	31.46	26.32	27741
		A. oxyphylla	23.98	18.28	31.33	26.4	27473
	2nd position	A. galanga	32.53	20.12	29.74	17.62	26965
		A. nigra	32.4	20.04	30.13	17.43	28109
		A. officinarum	32.43	20.05	30.16	17.36	27741
		A. oxyphylla	32.51	20.07	29.99	17.43	27473
	3rd position	A. galanga	38.49	13.34	32.61	15.56	26965
		A. nigra	38.43	13.15	32.88	15.54	28109
		A. officinarum	38.41	13.16	32.94	15.5	27741
		A. oxyphylla	38.43	13.16	32.88	15.5	27473

## Sheet: Table S2
Table S2 List of genes annotated in the plastome of A. galanga. Numbers in parentheses represented the repetition of genes. Superscript T: trans-splicing gene.
Category for genes	Group of genes	Name of genes	No. of Unique Genes / Total No. of Genes
Ribosome RNA genes	rRNA genes	rrn4.5S(×2), rrn5S(×2), rrn16S(×2), rrn23S(×2)	4/8
Transfer RNA genes	tRNA genes	trnA-UGC(×2), trnC-ACA, trnC-GCA, trnD-GUC, trnE-UUC(×3), trnF-GAA, trnG-GCC, trnH-GUG(×2), trnK-UUU, trnL-CAA(×2), trnL-UAA, trnL-UAG, trnM-CAU(×4), trnN-GUU(×2), trnP-UGG, trnQ-UUG, trnR-ACG(×2), trnR-UCU, trnS-GCU, trnS-CGA, trnR-UCU, trnS-GGA, trnS-UGA, trnT-GGU, trnT-UGU, trnV-GAC(×2), trnW-CCA, trnY-GUA	28/39
Protein-coding genes	DNA dependent RNA polymerase	rpoA, rpoB, rpoC1, rpoC2	4/4
	Small subunit of ribosome	rps2, rps3, rps4, rps7(×2), rps8, rps11, rps12(×2)T, rps14, rps15, rps16, rps18, rps19(×2)	12/16
	Large subunit of ribosome	rpl2(×2), rpl14, rpl16, rpl20, rpl22, rpl23(×2), rpl32, rpl33, rpl36	9/11
	Subunits of ATP synthase	atpA, atpB, atpE, atpF, atpH, atpI	6/6
	Subunits of photosystem I	psaA, psaB, psaC, psaI, psaJ	5/5
	Subunits of photosystem II	psbA, psbB, psbC, psbD, psbE, psbF,psbH, psbI, psbJ, psbK, psbL, psbM, psbN, psbT, psbZ, ycf3	16/16
	Subunit of rubisco	rbcL	1/1
	Subunits of cytochrome b/f complex	petA, petB, petD, petG, petL, petN	6/6
	Subunits of NADH-dehydrogenase	ndhA, ndhB(×2), ndhC, ndhD, ndhE, ndhF, ndhG, ndhH, ndhI, ndhJ, ndhK	11/12
	Subunit of Acetyl-CoA-carboxylase	accD	1
	c-type cytochrome synthesis gene	ccsA	1
	Envelop membrane protein	cemA	1
	Protease	clpP**	1
	Translational initiation factor	infA	1
	Maturase	matK	1
	Conserved open reading frames	ycf1(×2), ycf2(×2), ycf4	3/5
Total Number	-	-	111/135

## Sheet: Table S3
Table S3 List of genes annotated in the plastome of A. nigra. Numbers in parentheses represented the repetition of genes. Superscript T: trans-splicing gene.
Category for genes	Group of genes	Name of genes	No. of Unique Genes / Total No. of Genes
Ribosome RNA genes	rRNA genes	rrn4.5S(×2), rrn5S(×2), rrn16S(×2), rrn23S(×2)	4/8
Transfer RNA genes	tRNA genes	trnA-UGC(×2), trnC-ACA, trnC-GCA, trnD-GUC, trnE-UUC(×3), trnF-GAA, trnG-GCC, trnH-GUG(×2), trnK-UUU, trnL-CAA(×2), trnL-UAA, trnL-UAG, trnM-CAU(×4), trnN-GUU(×2), trnP-UGG, trnQ-UUG, trnR-ACG(×2), trnR-UCU, trnS-GCU, trnS-CGA, trnR-UCU, trnS-GGA, trnS-UGA, trnT-GGU, trnT-UGU, trnV-GAC(×2), trnW-CCA, trnY-GUA	28/39
Protein-coding genes	DNA dependent RNA polymerase	rpoA, rpoB, rpoC1, rpoC2	4/4
	Small subunit of ribosome	rps2, rps3, rps4, rps7(×2), rps8, rps11, rps12(×2)T, rps14, rps15, rps16, rps18, rps19(×2)	12/16
	Large subunit of ribosome	rpl2(×2), rpl14, rpl16, rpl20, rpl22, rpl23(×2), rpl32, rpl33, rpl36	9/11
	Subunits of ATP synthase	atpA, atpB, atpE, atpF, atpH, atpI	6/6
	Subunits of photosystem I	psaA, psaB, psaC, psaI, psaJ	5/5
	Subunits of photosystem II	psbA, psbB, psbC, psbD, psbE, psbF,psbH, psbI, psbJ, psbK, psbL, psbM, psbN, psbT, psbZ, ycf3	16/16
	Subunit of rubisco	rbcL	1/1
	Subunits of cytochrome b/f complex	petA, petB, petD, petG, petL, petN	6/6
	Subunits of NADH-dehydrogenase	ndhA, ndhB(×2), ndhC, ndhD, ndhE, ndhF, ndhG, ndhH, ndhI, ndhJ, ndhK	11/12
	Subunit of Acetyl-CoA-carboxylase	accD	1
	c-type cytochrome synthesis gene	ccsA	1
	Envelop membrane protein	cemA	1
	Protease	clpP	1
	Translational initiation factor	infA	1
	Maturase	matK	1
	Conserved open reading frames	ycf1(×2), ycf2(×2), ycf4	3/5
Total Number	-	-	111/135

## Sheet: Table S4
Table S4 List of genes annotated in the plastome of A. officinarum. Numbers in parentheses represented the repetition of genes. Superscript T: trans-splicing gene.
Category for genes	Group of genes	Name of genes	No. of Unique Genes / Total No. of Genes
Ribosome RNA genes	rRNA genes	rrn4.5S(×2), rrn5S(×2), rrn16S(×2), rrn23S(×2)	4/8
Transfer RNA genes	tRNA genes	trnA-UGC(×2), trnC-ACA, trnC-GCA, trnD-GUC, trnE-UUC(×3), trnF-GAA, trnG-GCC, trnH-GUG(×2), trnK-UUU, trnL-CAA(×2), trnL-UAA, trnL-UAG, trnM-CAU(×4), trnN-GUU(×2), trnP-UGG, trnQ-UUG, trnR-ACG(×2), trnR-UCU, trnS-GCU, trnS-CGA, trnR-UCU, trnS-GGA, trnS-UGA, trnT-GGU, trnT-UGU, trnV-GAC(×2), trnW-CCA, trnY-GUA	28/39
Protein-coding genes	DNA dependent RNA polymerase	rpoA, rpoB, rpoC1, rpoC2	4/4
	Small subunit of ribosome	rps2, rps3, rps4, rps7(×2), rps8, rps11, rps12(×2)T, rps14, rps15, rps16, rps18, rps19(×2)	12/16
	Large subunit of ribosome	rpl2(×2), rpl14, rpl16, rpl20, rpl22, rpl23(×2), rpl32, rpl33, rpl36	9/11
	Subunits of ATP synthase	atpA, atpB, atpE, atpF, atpH, atpI	6/6
	Subunits of photosystem I	psaA, psaB, psaC, psaI, psaJ	5/5
	Subunits of photosystem II	psbA, psbB, psbC, psbD, psbE, psbF,psbH, psbI, psbJ, psbK, psbL, psbM, psbN, psbT, psbZ, ycf3	16/16
	Subunit of rubisco	rbcL	1/1
	Subunits of cytochrome b/f complex	petA, petB, petD, petG, petL, petN	6/6
	Subunits of NADH-dehydrogenase	ndhA, ndhB(×2), ndhC, ndhD, ndhE, ndhF, ndhG, ndhH, ndhI, ndhJ, ndhK	11/12
	Subunit of Acetyl-CoA-carboxylase	accD	1
	c-type cytochrome synthesis gene	ccsA	1
	Envelop membrane protein	cemA	1
	Protease	clpP	1
	Translational initiation factor	infA	1
	Maturase	matK	1
	Conserved open reading frames	ycf1(×2), ycf2(×2), ycf4	3/5
Total Number	-	-	111/135

## Sheet: Table S5
Table S5 List of genes annotated in the plastome of A. oxyphylla. Numbers in parentheses represented the repetition of genes. Superscript T: trans-splicing gene.
Category for genes	Group of genes	Name of genes	No. of Unique Genes / Total No. of Genes
Ribosome RNA genes	RNAs, ribosomal	rrn4.5S(×2), rrn5S(×2), rrn16S(×2), rrn23S(×2)	4/8
Transfer RNA genes	RNAs, transfer	trnA-UGC(×2), trnC-ACA, trnC-GCA, trnD-GUC, trnE-UUC(×3), trnF-GAA, trnG-GCC, trnH-GUG(×2), trnK-UUU, trnL-CAA(×2), trnL-UAA, trnL-UAG, trnM-CAU(×4), trnN-GUU(×2), trnP-UGG, trnQ-UUG, trnR-ACG(×2), trnR-UCU, trnS-GCU, trnS-CGA, trnR-UCU, trnS-GGA, trnS-UGA, trnT-GGU, trnT-UGU, trnV-GAC(×2), trnW-CCA, trnY-GUA	28/39
Protein-coding genes	DNA dependent RNA polymerase	matK, rpoA, rpoB, rpoC1, rpoC2	4/4
	Small subunit of ribosome	rps2, rps3, rps4, rps7(×2), rps8, rps11, rps12(×2)T, rps14, rps15, rps16, rps18, rps19(×2)	12/16
	Large subunit of ribosome	rpl2(×2), rpl14, rpl16, rpl20, rpl22, rpl23(×2), rpl32, rpl33, rpl36	9/11
	Subunits of ATP synthase	atpA, atpB, atpE, atpF, atpH, atpI	6/6
	Subunits of photosystem I	psaA, psaB, psaC, psaI, psaJ	5/5
	Subunits of photosystem II	psbA, psbB, psbC, psbD, psbE, psbF,psbH, psbI, psbJ, psbK, psbL, psbM, psbN, psbT, psbZ, ycf3	16/16
	Subunit of rubisco	rbcL	1/1
	Subunits of cytochrome b/f complex	petA, petB, petD, petG, petL, petN	6/6
	Subunits of NADH-dehydrogenase	ndhA, ndhB(×2), ndhC, ndhD, ndhE, ndhF, ndhG, ndhH, ndhI, ndhJ, ndhK	11/12
	Subunit of Acetyl-CoA-carboxylase	accD	1
	c-type cytochrome synthesis gene	ccsA	1
	Envelop membrane protein	cemA	1
	Protease	clpP	1
	Translational initiation factor	infA	1
	Maturase	matK	1
	Conserved open reading frames	ycf1(×2), ycf2(×2), ycf4	3/5
Total Number	-	-	111/135

## Sheet: Table S6
Table S6 The length of introns and exons for the splitting genes in the plastome of A. galanga. The gene rps12 was a trans-splicing gene.
Gene				Length(bp)
Name	Strand	Start	End	Exon I	Intron I	Exon II	Intron II	Exon III
atpF	-	11662	13054	145	1393	410
clpP	-	73409	75499	71	1218	289	1162	258
ndhA	-	124851	126984	555	2134	540
ndhB	-	99140	101372	775	702	758
ndhB	+	146879	149111	775	702	758
petB	+	78448	79953	6	802	699
petD	+	80148	81374	8	694	526
rpl2	-	88419	89896	385	664	431
rpl2	+	158358	159835	385	664	431
rpoC1	-	21373	24150	433	2778	1637
rps12		73124	73237	114	-	229	512	56
rps12		145293	146087	114	-	229	512	56
rps16	-	4929	5912	40	984	218
trnA-UGC	-	139302	140175	37	803	36
trnA-UGC	+	108076	108949	37	803	36
trnC-ACA	-	54478	55154	38	677	56
trnE-UUC	+	107001	108012	32	942	40
trnE-UUC	-	140239	141250	32	942	40
trnK-UUU	-	1424	4168	38	2745	36
trnL-UAA	+	49484	50099	35	533	50
trnS-CGA	+	8997	9771	32	684	61
ycf3	-	44706	46720	124	1070	230	1175	153

## Sheet: Table S7
Table S7 The length of introns and exons for the splitting genes in the plastome of A. nigra. The gene rps12 was a trans-splicing gene.
Gene				Length(bp)
Name	Strand	Start	End	Exon I	Intron I	Exon II	Intron II	Exon III
atpF	-	12644	14006	145	1363	410
clpP	-	74599	76683	71	1209	289	1165	258
ndhA	-	128538	130670	553	2133	539
ndhB	-	100370	102602	775	702	758
ndhB	+	150599	152831	775	702	758
petB	+	79638	81210	6	870	699
petD	+	81405	82636	8	700	526
rpl2	-	89645	91119	382	664	431
rpl2	+	162097	163571	382	664	431
rpoC1	-	22266	25051	432	2786	1623
rps12		74323	74436	114	-	229	512	56
rps12		149023	149817	114	-	229	512	56
rps16	-	5137	6127	40	991	218
trnA-UGC	-	142973	143846	37	803	36
trnA-UGC	+	109321	110194	37	803	36
trnC-ACA	-	55763	56439	38	677	56
trnE-UUC	+	108255	109266	32	942	40
trnE-UUC	-	143901	144912	32	942	40
trnK-UUU	-	1542	4288	38	2747	36
trnL-UAA	+	50737	51347	35	528	50
trnS-CGA	+	9976	10755	32	689	61
ycf3	-	45527	47542	124	1072	230	1174	153

## Sheet: Table S8
Table S8 The length of introns and exons for the splitting genes in the plastome of A. officinarum. The gene rps12 was a trans-splicing gene.
Genes				Length(bp)
Name	Strand	Start	End	Exon I	Intron I	Exon II	Intron II	Exon III
atpF	-	12349	13706	145	1358	410
clpP	-	73004	75081	71	1196	289	1171	258
ndhA	-	126686	128825	555	2140	540
ndhB	-	98517	100749	775	702	758
ndhB	+	148659	150891	775	702	758
petB	+	78014	79551	6	838	696
petD	+	79745	80982	8	706	526
rpl2	-	87957	89431	382	664	431
rpl2	+	159977	161451	382	664	431
rpoC1	-	21920	24717	432	2798	1623
rps12		72728	72841	114	-	231	542	27
rps12		147031	147828	114	-	231	542	27
rps16	-	4972	5959	40	988	218
trnA-UGC	+	107517	108390	37	803	36
trnA-UGC	-	141018	141891	37	874	36
trnC-ACA	-	54435	55111	38	677	56
trnE-UUC	-	141955	142966	32	942	40
trnE-UUC	+	106442	107453	32	942	40
trnK-UUU	-	1429	4174	38	2746	36
trnL	+	49568	50184	35	535	49
trnS-CGA	+	9681	10459	32	688	61
ycf3	-	44383	46390	124	1070	230	1168	153

## Sheet: Table S9
Table S9 The length of introns and exons for the splitting genes in the plastome of A. oxyphylla. The gene rps12 was a trans-splicing gene.
Gene				Length(bp)
Name	Strand	Start	End	Exon I	Intron I	Exon II	Intron II	Exon III
atpF	-	12347	13702	145	1356	410
clpP	-	73030	75117	71	1207	289	1170	258
ndhA	-	125933	128071	555	2139	540
ndhB	-	98543	100775	775	702	758
ndhB	+	147913	150145	775	702	758
petB	+	78052	79579	6	828	696
petD	+	79773	81004	8	700	526
rpl2	-	87983	89460	385	664	431
rpl2	+	59228	160705	385	664	431
rpoC1	-	21931	24726	432	2796	1623
rps12		72754	72867	114	-	231	542	27
rps12		146285	147082	114	-	231	542	27
rps16	-	4956	5943	40	988	218
trnA-UGC	+	107543	108416	37	803	36
trnA-UGC	-	140272	141145	37	874	36
trnC-ACA	-	54429	55105	38	677	56
trnE-UUC	+	106468	107479	32	942	40
trnE-UUC	-	141209	142220	32	942	40
trnK-UUU	-	1431	4158	38	2728	36
trnL-UAA	+	49564	50180	35	535	49
trnS-CGA	+	9690	10457	32	677	61
ycf3	-	44385	46397	124	1070	230	1173	153

## Sheet: Table S10
Table S10 SSR identified in the plastome of A.galanga. P1 = Mononucleotide; P2 = Di nucleotide; P3 = Tri nucleotide; P4 = Tetra nucleotide; P5 = Penta nucleotide; 6 = Hexa nucleotide repeats and c = Compound repeat microsatellites.
SSR ID	SSR type	SSR sequence	size	start	end
SSR1	p1	(A)9	9	1388	1396
SSR2	p1	(T)11	11	1668	1678
SSR3	p2	(AT)5	10	2648	2657
SSR4	p1	(A)8	8	3025	3032
SSR5	p1	(A)10	10	3666	3675
SSR6	p1	(T)8	8	3957	3964
SSR7	c	(A)8tgtatagatcatagtaaaaagcaccaaattcctaatagaaatgccaaaattccgacggaccaactatattatttataca(T)8atttaacccaagttaagg(A)9	122	4292	4413
SSR8	p1	(A)9	9	4651	4659
SSR9	p2	(TA)6	12	4857	4868
SSR10	p1	(A)10	10	5223	5232
SSR11	c	(A)11g(T)8acttgtttcaagtttaaacctttcta(T)9	55	5579	5633
SSR12	c	(TA)4ttttgcggatctgggataaggataaagttaagtaaggattcaatttatttacctcgatattctatcatatgaataaaacatatttat(A)10cgtttgctaaagactcatttacatctccaacagattgttccggatggtcaatcatgaaggatacatatttatataatat(A)9ccataaaactcaaattgattaagtttaatttaatatg(A)9	239	6092	6330
SSR13	c	(C)9(A)9	18	6565	6582
SSR14	p2	(TA)4	8	6696	6703
SSR15	p1	(T)10	10	7741	7750
SSR16	c	(AT)5gcatatgtattaatattaaatataatttattactatatttattac(TA)4gtatatagtaataaattatatattaattatatattaataatataatttatttt(TTTA)3attaatttagtatttagtatataatttatttagtatataattttag(TA)6attaat(A)9tgaagttaaaatgaaaataaatatattaacataattatttttctagtattcaatattgctatattacata(AT)4tatatgttaatatagtatattaatatagtagtaatatactatatactaaacatggtaataatatgtatatattaattta(AT)4taatttaatattta(AT)4	388	8082	8469
SSR17	p2	(AT)4	8	8805	8812
SSR18	c	(T)9aat(A)8	20	9194	9213
SSR19	p2	(TC)4	8	9522	9529
SSR20	c	(T)8ataaaagatttttccggcgatctcttttatatgaactaagaat(A)8	59	9823	9881
SSR21	p4	(TTAT)3	12	12168	12179
SSR22	c	(T)9ca(T)8	19	12347	12365
SSR23	c	(T)9atcga(T)10ccac(TTTA)3atgagaataaatgaaatctagtaatttcatttgttttgtttaaatttttttac(T)8	101	13127	13227
SSR24	p4	(AAAG)3	12	13374	13385
SSR25	p1	(A)9	9	14141	14149
SSR26	c	(TA)4ttatatattaat(ATATA)3	35	14289	14323
SSR27	p2	(AT)7	14	14439	14452
SSR28	p2	(TA)4	8	14592	14599
SSR29	p1	(T)8	8	14902	14909
SSR30	p1	(A)8	8	15038	15045
SSR31	p1	(T)13	13	16823	16835
SSR32	c	(T)10ctgttttcggtggtataaaaatgccgctgtgcctagatatcttatctgcctctccgggaaaataaatatctccggaaaagatttttagttcaatata(T)10	117	18946	19062
SSR33	p1	(A)10	10	19194	19203
SSR34	c	(AT)4tggttgtgctcgaaaggttatgaatcgatttataagtccaatcccaatatcttgatttcgagtggcaagacatcgcaaacca(AT)5	100	20332	20431
SSR35	p1	(T)9	9	21729	21737
SSR36	p1	(A)8	8	22891	22898
SSR37	p1	(T)8	8	26752	26759
SSR38	p1	(C)8	8	26928	26935
SSR39	c	(TA)4ctataataaccatatataaatataaccatatataaatataaccatatataaatataatttgatttttactattttttac(TA)4atatggatttatggaatatgatttaattgcgtaataggaataatatttactaaataaagtatatgccggtatagctatccacctatccacatatctcatc(T)8atagcaattttgttttgtttgtggcaacagaagtcaggtcacactatatcataatttccaccttttccattgtattatagaaaacg(A)8	297	27901	28197
SSR40	c	(AT)4tgttatatttgaattgatttgttatgccagtaaggaaaggcaacaattttagataaaaattgaagaacttttcactaattaaatt(A)10tagttaatggttccaatttgcactaaatttttcagtctgtgaccgaaaatccattttttaccttctcaatggaaagagagggggaa(T)9	198	28307	28504
SSR41	c	(T)8ctcaaaatctggtacttgggtgtggctcaaaccgatacaaataggaatgaagtgagtcttacttagtaatatgattgactctcacta(T)9g(A)10	115	28807	28921
SSR42	p1	(A)9	9	29265	29273
SSR43	p1	(T)9	9	30222	30230
SSR44	c	(A)8gaattgggctgctattttgatgtactatttag(AT)4ctaatctatgtacatacatattgtatattgatctagatatgggc(T)8	100	30625	30724
SSR45	c	(C)12(A)10	22	31718	31739
SSR46	c	(A)9tagtaaagtaaatataagaatactacccgaatctaactattatgttatg(TC)4	66	31923	31988
SSR47	p1	(T)9	9	32318	32326
SSR48	p1	(T)14	14	33076	33089
SSR49	p2	(AT)5	10	33633	33642
SSR50	p1	(A)8	8	34245	34252
SSR51	c	(TCT)4tgctggatactccatgggaataaatcgaga(T)11	53	34397	34449
SSR52	p1	(A)9	9	34670	34678
SSR53	p1	(G)10	10	36737	36746
SSR54	p1	(T)8	8	37619	37626
SSR55	p2	(GA)4	8	37730	37737
SSR56	p2	(TA)7	14	37950	37963
SSR57	p1	(A)9	9	38431	38439
SSR58	p1	(A)11	11	38629	38639
SSR59	c	(ACT)4atacctatagtagtagttccatactttacctttttttggcttctgt(C)12(A)9tagttattaattagttatacttcca(T)9	113	38788	38900
SSR60	p1	(T)9	9	44145	44153
SSR61	p2	(TA)4	8	45131	45138
SSR62	p1	(A)10	10	46573	46582
SSR63	p1	(A)8	8	47066	47073
SSR64	c	(TA)4tgtatgtatat(TA)4atttc(TA)4attattaattataattttttg(TA)4	69	48503	48571
SSR65	p2	(GA)4	8	48719	48726
SSR66	c	(TA)4gttaat(TA)4	22	49032	49053
SSR67	p1	(A)10	10	49164	49173
SSR68	c	(AT)6aaactatgaactgatgggggatagacaaaaaaactagataggagcatacaatacactttttcaatatagaaaaaattatctaacgaattaaacaggtc(CAAA)3	122	49323	49444
SSR69	p1	(A)8	8	49651	49658
SSR70	p2	(AG)4	8	49993	50000
SSR71	p2	(AT)4	8	50614	50621
SSR72	c	(T)9ac(ATTT)3	23	50751	50773
SSR73	p1	(T)8	8	50948	50955
SSR74	p1	(T)11	11	52392	52402
SSR75	p2	(AT)5	10	53183	53192
SSR76	p1	(A)11	11	53491	53501
SSR77	c	(A)8g(T)8	17	53731	53747
SSR78	p1	(A)8	8	54250	54257
SSR79	p4	(ATTT)3	12	55230	55241
SSR80	p1	(T)8	8	55470	55477
SSR81	c	(T)10caaaagaaatatcaaatatcaagtacatgaaatcacgagtaagtctctttaatttatctatcattatagaaaagaccatccatattggattcca(AT)5aatttgaacccgaactacatttatgattcagtatttcaatctcgttggttattgttctttcta(T)12	189	57705	57893
SSR82	p2	(AT)4	8	58104	58111
SSR83	p1	(T)13	13	58223	58235
SSR84	c	(A)12gaacgagcatcc(TA)4	32	59873	59904
SSR85	p2	(AT)4	8	60179	60186
SSR86	p1	(T)10	10	60580	60589
SSR87	p2	(TG)4	8	61752	61759
SSR88	c	(A)11taaatatttaattcatcgtaatcgtaattaaaagaaaca(AT)5tgttttccttgttgacataagttctccttgtagatagacagaggtttcggataattatatttttttaggtttcggataattatattt(TG)5(T)14	171	62188	62358
SSR89	p2	(AT)11	22	62494	62515
SSR90	p1	(T)8	8	63355	63362
SSR91	p4	(CTAA)3	12	63855	63866
SSR92	p1	(A)10	10	64269	64278
SSR93	p1	(G)8	8	65512	65519
SSR94	p1	(A)8	8	65640	65647
SSR95	p2	(AT)5	10	66229	66238
SSR96	p1	(T)8	8	66818	66825
SSR97	c	(A)8(G)12	20	67850	67869
SSR98	c	(ATA)4ctatgtattaaaaataatgtaatattaa(AT)4aatacttaatgaaagaaat(GAAA)3	79	68454	68532
SSR99	c	(T)9cttcttttcattcgaaatattatgttatggggaattaagcaacctattactggactgagtccaatgaaaaaaat(A)10	93	68762	68854
SSR100	p1	(T)8	8	69514	69521
SSR101	p4	(CATA)3	12	69710	69721
SSR102	p1	(T)11	11	69876	69886
SSR103	p1	(A)8	8	70522	70529
SSR104	c	(ATTA)3ttaattaagaattt(AATA)3agaatttaatgataatgataattgcaacgaaatttttataaaattctatttctagttagtcacttttatttaatttatttttgtt(TTC)4	135	70848	70982
SSR105	c	(A)11tagacatactcctcaattgactacaaactccaattgtaactcaagctcagatgtgttttttgttcgaaaaggcctagaatct(AGA)4gtgggctccagtgttaaaag(A)9tgggaa(T)10gaaacatgttcgttcattcctattacttatc(T)10	191	71754	71944
SSR106	c	(TA)8cgttatacgttg(TA)4	36	73242	73277
SSR107	p1	(A)8	8	73726	73733
SSR108	p1	(T)10	10	73992	74001
SSR109	p1	(T)9	9	74247	74255
SSR110	p4	(ATAA)3	12	74442	74453
SSR111	c	(A)9tcttcaaaaacatgagatgtgttctcgattccttacctataaaat(A)8gaatttattgaacttatattgaaattgaactaa(TC)4	103	74717	74819
SSR112	p1	(T)10	10	74978	74987
SSR113	p1	(T)9	9	75933	75941
SSR114	p1	(T)8	8	76692	76699
SSR115	p1	(T)9	9	77515	77523
SSR116	p1	(A)10	10	78352	78361
SSR117	p1	(T)9	9	78709	78717
SSR118	c	(A)9caag(A)9	22	78976	78997
SSR119	p1	(T)8	8	79129	79136
SSR120	p2	(TA)5	10	80749	80758
SSR121	c	(A)8tcccccttttgcccttcctttat(A)10c(T)8	50	83178	83227
SSR122	c	(GGA)6tcacc(AT)4	31	83787	83817
SSR123	p1	(T)10	10	84295	84304
SSR124	p1	(T)8	8	85571	85578
SSR125	p4	(TTCT)3	12	86042	86053
SSR126	p1	(T)8	8	86317	86324
SSR127	p1	(T)8	8	86882	86889
SSR128	c	(T)9agtgaacgtgtcatgtcacagtgtattactcc(T)10	51	88118	88168
SSR129	c	(GA)4tatt(GA)4	20	90751	90770
SSR130	p1	(A)8	8	91276	91283
SSR131	p2	(GA)4	8	91756	91763
SSR132	p1	(A)8	8	92598	92605
SSR133	c	(A)9catatttttggg(GA)5	31	93869	93899
SSR134	p1	(A)9	9	94238	94246
SSR135	p2	(TA)5	10	98835	98844
SSR136	p2	(AG)4	8	99485	99492
SSR137	c	(T)8gaatatctactta(T)11	32	103413	103444
SSR138	p2	(TC)4	8	107937	107944
SSR139	p1	(A)8	8	110048	110055
SSR140	p2	(CT)4	8	110801	110808
SSR141	p1	(A)8	8	114601	114608
SSR142	p1	(T)8	8	114804	114811
SSR143	p1	(A)11	11	115055	115065
SSR144	p4	(AAAT)3	12	115189	115200
SSR145	p4	(AATT)3	12	115517	115528
SSR146	p1	(T)8	8	115862	115869
SSR147	p1	(T)8	8	116459	116466
SSR148	c*	(TTAA)3(A)11*gtttccttcctttcttgtactttttttcttagctatac(TA)4	67	117694	117760
SSR149	p1	(T)9	9	117889	117897
SSR150	p1	(T)8	8	118026	118033
SSR151	p1	(T)9	9	118408	118416
SSR152	c	(TA)5(AT)4aatattaaatat(TA)5atgatataat(ATATA)3	65	118530	118594
SSR153	p1	(T)9	9	118754	118762
SSR154	c*	(AT)4(TATAT)3*	18	120310	120327
SSR155	c	(AATA)3ggagttaatatcattcctattgccattacaaaagtaattagtatttttggcattaaaagaaattttttactagtaattattcc(A)8	103	120762	120864
SSR156	c	(AT)4ttattatataatgtatatgcataataatatgtataattcatatattatactttcttagttattatatac(TA)4tttag(TA)7ttatacacgt(TA)4cacgt(TA)4cacgt(TA)5ctaaaatatctacaatatatca(AT)6tgattgataatataatatatttatattcatcctatacctatattttttatttttcttatattttatt(TA)5	261	122813	123073
SSR157	c	(A)8gtacatgctcgaacatcattgacaaactccttatcaatatcgattcatttcaatatcaacaatgcaagggattcgattaactagaaattataattac(A)9gaaagtaaacaaatttaactaaaattattaaaccttttgatttgatcatatatttaattaatttcatatttagaattttgataactctaa(T)8	212	123409	123620
SSR158	p1	(A)9	9	123842	123850
SSR159	c	(T)8cttccgaaaagttcagtaacag(AT)4	38	125093	125130
SSR160	p1	(A)8	8	125571	125578
SSR161	c	(A)9tgaataattagaggaatttgttcataaataatgataagaattccatctatttggatgtatacggataggaaaaagaatgaataaaga(T)9catttgaatattatatttcatttcttttattcctgttcttctatctcagaggcgggtactttgaa(AAAT)4	186	125732	125917
SSR162	p1	(T)10	10	126058	126067
SSR163	p2	(CT)4	8	127794	127801
SSR164	c	(T)9agccggtacagtcataccttttcttccttaattcattatttcacgaattcctc(A)9	71	128183	128253
SSR165	c	(T)8ctttcttttccacggatttttccgattaggaaaaagaaaata(AT)6	62	128593	128654
SSR166	p1	(T)9	9	129442	129450
SSR167	c	(T)8gttttgtttgcttggatctgacacaggatttaccttttcttcgtttttttcttgg(T)12aattttatgaaaatagaatcctcgacacttgtattttgactaa(T)11	129	129866	129994
SSR168	c	(T)12acaaaaaactatttttcgattcattcccatccaatcaaaaaagtttttttgattggagttg(T)8atatatgtatagatttgtttctttttcttgatgctttgtaaggaaaaaaagatc(T)9	144	130117	130260
SSR169	p2	(AT)5	10	130582	130591
SSR170	c	(T)8cgccattttttcgctactaatactaatcgagaccatttgctctgagataaattgtatgcataatgaccctttaaccagtttttc(CATT)3	104	130764	130867
SSR171	p1	(T)8	8	131208	131215
SSR172	p1	(T)8	8	131741	131748
SSR173	p1	(T)9	9	131860	131868
SSR174	p1	(A)10	10	132381	132390
SSR175	p1	(T)11	11	133228	133238
SSR176	p1	(A)8	8	133482	133489
SSR177	p1	(T)8	8	133685	133692
SSR178	p2	(AG)4	8	137485	137492
SSR179	p1	(T)8	8	138238	138245
SSR180	p2	(GA)4	8	140349	140356
SSR181	c	(A)11taagtagatattc(A)8	32	144849	144880
SSR182	p2	(CT)4	8	148801	148808
SSR183	p2	(AT)5	10	149448	149457
SSR184	p1	(T)9	9	154047	154055
SSR185	c	(TC)5cccaaaaatatg(T)9	31	154394	154424
SSR186	p1	(T)8	8	155688	155695
SSR187	p2	(TC)4	8	156530	156537
SSR188	p1	(T)8	8	157010	157017
SSR189	c	(TC)4aata(TC)4	20	157523	157542
SSR190	c	(A)10ggagtaatacactgtgacatgacacgttcact(A)9	51	160125	160175

[truncated: 17 more sheets: Table S11, Table S12, Table S13, Table S14, Table S15, Table S16, Table S17, Table S18, Table S19, Table S20, Table S21, Table S22, Table S23, Table S24, Table S25, Table S26, Table S27]
